# Supplementary material for: Wild Cicer species exhibit superior leaf photosynthetic phosphorus‐ and water‐use efficiencies compared with cultivated chickpea under low‐phosphorus conditions
Source: New Phytol. 2025 May 5;247(1):144–59. doi: 10.1111/nph.70185 (PMC12138168; doi:10.1111/nph.70185)
Supplement: Supplementary file 1 — Dataset S1 Raw data for Figs 1–6 and S1–S3. [file NPH-247-144-s002.xlsx]

## Sheet: Article Information
Wild Cicer species exhibit superior leaf photosynthetic phosphorus- and water-use efficiencies compared with cultivated chickpea under low-phosphorus conditions
Jiayin Pang, Simiao Li, Ulrike Mathesius, Jens Berger, Weina Zhang, Komal D Sawant, Rajeev K. Varshney, Kadambot HM Siddique, Hans Lambers
Article acceptance date: 11 April 2025
Dataset S1: Raw data for Figures 1-6 and S1-S3.

## Sheet: Dataset S1
Sp!	Acc!	Plant height (cm)	s.e.mean		Sp!	Acc!	Branch number (ONLY > 2cm long)	s.e.mean		Sp!	Acc!	Shoot dry weight (g plant-1)	s.e.mean		Sp!	Acc!	Root dry weight (g plant-1)	s.e.mean		Sp!	Acc!	Root mass ratio	s.e.mean		Sp!	Acc!	Nodule dry weight (g plant-1)	s.e.mean		Sp!	Acc!	Total leaf area (cm2)	s.e.mean		Sp!	Acc!	leaf mass area (g m-2)	s.e.mean		Sp!	Acc!	Shoot [P] (mg g-1)	s.e.mean		Sp!	Acc!	Root [P] (mg g-1)	s.e.mean
C. ret	Dogan_037	3.4	0.2858		C. ret	Bari2_072	3	0		C. ret	Hisar_018	0.1202	0.01279		C. ret	Hisar_018	0.0947	0.00481		C. ret	Sarik_067	0.394	0.02053		C. ret	Kayma_001	0	0		C. ret	Konak_049	16.24	2.256		C. ret	Hisar_018	36.78	1.982		C. ret	Kayma_001	0.878	0.12201		C. ret	Kesen_075	0.5854	0.07952
C. ret	Kayma_001	3.5	0.4082		C. ret	Golge_031	3	0.5774		C. ret	Konak_049	0.1291	0.01598		C. ret	Konak_049	0.113	0.03372		C. ret	Bari1_062	0.4012	0.02691		C. ret	Pınar_044	0	0		C. ret	Hisar_018	17.28	2.178		C. ret	Konak_049	39.57	2.377		C. ret	Derei_072	0.896	0.13659		C. ret	Bari3_072C	0.591	0.05981
C. ret	CudiB_005	3.85	0.3524		C. ret	Bari2_062	3.25	0.25		C. ret	Hisar_025	0.1477	0.022		C. ret	Sarik_067	0.1247	0.01264		C. ret	Derei_070	0.4233	0.01382		C. ret	Sirna_036	0	0		C. ret	Oyali_112	17.67	3.923		C. ret	Yesil_018	40	3.163		C. ret	Sirna_036	0.971	0.01928		C. ret	Pınar_044	0.6241	0.01423
C. ret	Besev_075	3.9	0.2449		C. ret	CudiA_152	3.25	0.6292		C. ret	Yesil_018	0.1573	0.03077		C. ret	Yesil_018	0.1405	0.05167		C. ret	Hisar_018	0.4312	0.03529		C. ret	Erenk_001	0	0		C. ret	Yesil_018	18.61	3.725		C. ret	Yanıl_013	40.22	0.598		C. ret	Egil-_065	0.981	0.04805		C. ret	Ekind_045	0.6338	0.07014
C. ret	Yesil_018	4.025	0.6047		C. ret	Pınar_044	3.25	0.25		C. ret	Kayma_001	0.1729	0.00822		C. ret	Hisar_025	0.141	0.03591		C. ret	Savur_063	0.4327	0.02717		C. ret	Savur_063	2.5e-05	2.5e-05		C. ret	Kayat_065	19.7	1.83		C. ret	Hisar_025	40.48	1.595		C. ret	Dogan_037	0.988	0.01936		C. ret	Bari2_072	0.6376	0.02288
C. ret	Golge_031	4.125	0.6588		C. ret	Tasdi_025	3.25	0.25		C. ret	Oyali_112	0.1737	0.02232		C. ret	Savur_063	0.166	0.01797		C. ret	Yesil_018	0.433	0.04745		C. ret	Golge_036	2.5e-05	2.5e-05		C. ret	Hisar_025	20.23	2.652		C. ret	Besev_075	40.51	1.59		C. ret	Pınar_044	0.994	0.11449		C. ret	Egil-_065	0.6456	0.04875
C. ret	Konak_049	4.133	0.5783		C. ret	Bari3_072C	3.5	0.2887		C. ret	Kayat_065	0.1812	0.0146		C. ret	Kayat_065	0.1713	0.01267		C. ret	Bari1_092	0.4343	0.02652		C. ret	Oyali_112	3.3e-05	3.33e-05		C. ret	Golge_036	22.15	1.801		C. ret	Sarik_067	41.12	1.239		C. ret	Ekind_045	1.009	0.042		C. ret	Golko_001	0.6661	0.07979
C. ret	Erenk_002	4.35	0.3014		C. ret	CudiA_128	3.5	0.2887		C. ret	Golge_031	0.1963	0.0146		C. ret	Bari1_092	0.1752	0.0238		C. ret	Konak_049	0.4549	0.03351		C. ret	Kayma_044	5e-05	5e-05		C. ret	Sirna_063	22.28	1.685		C. ret	Kayat_065	42.22	0.75		C. ret	Sirna_032	1.012	0.05152		C. ret	Kayma_001	0.668	0.079
C. ret	Savur_036	4.475	0.4732		C. ret	Derei_070	3.5	0.2887		C. ret	Sarik_067	0.1973	0.02685		C. ret	Bari1_062	0.1792	0.01953		C. ret	Savur_036	0.4668	0.02507		C. ret	Kalka_064	0.000175	0.000175		C. ret	Kayma_001	22.5	1.367		C. ret	Kayma_044	42.69	1.292		C. ret	Kayma_044	1.013	0.03509		C. ret	Dogan_040	0.6715	0.04226
C. ret	Sirna_063	4.575	0.4571		C. ret	Erenk_001	3.5	0.2887		C. ret	Golge_036	0.1975	0.01568		C. ret	Kayma_001	0.185	0.01969		C. ret	Hisar_025	0.4669	0.04546		C. ret	Sirna_063	0.000175	0.0001181		C. ret	Savur_063	22.82	0.778		C. ret	CudiB_005	43.24	0.729		C. ret	Kesen_075	1.025	0.03677		C. ret	Sirna_032	0.682	0.03481
C. ret	Dogan_040	4.65	0.6886		C. ret	Oyali_112	3.667	0.6667		C. ret	Dogan_037	0.2013	0.00392		C. ret	Savur_036	0.213	0.02883		C. ret	Derei_072	0.4728	0.02274		C. ret	Yesil_018	0.000175	0.0001436		C. ret	Golge_031	23.06	1.94		C. ret	Kayma_001	43.86	0.376		C. ret	Erenk_001	1.034	0.10822		C. ret	Kayma_044	0.6834	0.07819
C. ret	Tasdi_025	4.65	0.4573		C. ret	Savur_036	3.75	0.8539		C. ret	Sirna_063	0.2021	0.01465		C. ret	Dogan_037	0.222	0.02525		C. ret	Pınar_044	0.4803	0.00921		C. ret	Sirna_060	0.00025	0.00025		C. ret	Sarik_067	23.44	2.551		C. ret	Kalka_067	44.94	0.976		C. ret	Golko_001	1.041	0.06151		C. ret	Yanıl_013	0.6879	0.06585
C. ret	Ekind_045	4.925	0.6329		C. ret	Dogan_037	3.75	0.4787		C. ret	Kalka_067	0.2103	0.03321		C. ret	Pınar_044	0.2245	0.0346		C. ret	Sirna_036	0.4842	0.02558		C. ret	Savur_036	0.00025	0.00025		C. ret	Kalka_064	23.53	5.015		C. ret	Konak_046	44.97	1		C. ret	Dogan_040	1.053	0.02558		C. ret	Sirna_036	0.6923	0.05018
C. ret	Golko_001	5	0.1225		C. ret	Olgun_026	3.75	0.4787		C. ret	Dogan_040	0.2113	0.01473		C. ret	Kalka_067	0.225	0.02804		C. ret	Golko_001	0.4884	0.02317		C. ret	Erenk_002	0.00025	0.00015		C. ret	Pınar_044	25.08	3.944		C. ret	Bari2_062	46.66	1.145		C. ret	Bari3_072C	1.058	0.04045		C. ret	Yolag_066	0.7192	0.11481
C. ret	Kesen_075	5.025	0.4922		C. ret	CudiB_005	4	0		C. ret	Savur_063	0.2153	0.01138		C. ret	Derei_070	0.2335	0.00527		C. ret	Kayat_065	0.4894	0.01303		C. ret	Sirna_032	0.000375	0.000175		C. ret	Dogan_037	25.08	0.363		C. ret	Dogan_037	46.7	1.682		C. ret	Egil-_073	1.068	0.10901		C. ret	Erenk_001	0.7251	0.05617
C. ret	Erenk_001	5.05	1.1273		C. ret	Erenk_002	4	0.4082		C. ret	Pınar_056	0.2266	0.03239		C. ret	Kalka_064	0.234	0.07315		C. ret	Sirna_032	0.4958	0.01718		C. ret	Ekind_045	0.0004	0.0003674		C. ret	Dogan_040	25.82	1.687		C. ret	Sirna_036	46.95	0.904		C. ret	Olgun_026	1.073	0.05504		C. ret	Savur_036	0.7286	0.06828
C. ret	Kalka_067	5.1	0.4761		C. ret	Bari3_100	4.25	0.75		C. ret	Kalka_064	0.2299	0.05164		C. ret	Ekind_045	0.2347	0.01152		C. ret	Egil-_073	0.498	0.041		C. ret	Dogan_037	0.0005	0.0003536		C. ret	Bari1_092	26.14	3.768		C. ret	Dogan_040	47.2	1.335		C. ret	Sirna_063	1.088	0.09719		C. ret	CudiB_005	0.76	0.02422
C. ret	Besev_079	5.175	0.6945		C. ret	Besev_079	4.25	0.6292		C. ret	Ekind_045	0.2303	0.01593		C. ret	Dogan_040	0.2397	0.03837		C. ret	Kalka_064	0.4985	0.01163		C. ret	Golge_031	0.000625	0.0003092		C. ret	Ekind_045	27.13	2.337		C. ret	Besev_079	47.56	1.07		C. ret	Oyali_112	1.093	0.07217		C. ret	Konak_046	0.7616	0.10172
C. ret	Oyali_112	5.2	0.6245		C. ret	CudiB_022C	4.25	0.9465		C. ret	Yanıl_013	0.2347	0.0134		C. ret	Oyali_112	0.249	0.065		C. ret	Kayma_044	0.5032	0.01374		C. ret	Hisar_025	0.000675	0.0002839		C. ret	Pınar_056	27.36	3.864		C. ret	Bari3_072C	47.68	1.25		C. ret	Golge_031	1.108	0.0471		C. ret	Ekind_060	0.7616	0.08052
C. ret	Kayma_044	5.35	0.6589		C. ret	Derei_072	4.25	0.4787		C. ret	Pınar_044	0.241	0.03181		C. ret	Pınar_056	0.251	0.05772		C. ret	Ekind_045	0.5062	0.01574		C. ret	Pınar_056	0.00085	0.0005895		C. ret	Kalka_067	27.83	4.46		C. ret	CudiA_152	48.05	1.769		C. ret	Bari2_072	1.114	0.07362		C. ret	Kalka_064	0.765	0.09628
C. ret	Konak_046	5.5	0.4453		C. ret	Kalka_064	4.25	0.25		C. ret	Savur_036	0.2475	0.03772		C. ret	Kayma_044	0.258	0.04808		C. ret	Bari2_062	0.5066	0.01862		C. ret	Egil-_073	0.001	0.0009504		C. ret	Egil-_065	28.22	5.325		C. ret	Golko_001	48.24	0.853		C. ret	Erenk_002	1.119	0.06424		C. ret	CudiA_128	0.7701	0.14918
C. ret	Kesen_072	5.675	0.3945		C. ret	Hisar_018	4.25	0.8539		C. ret	Bari1_092	0.2483	0.03946		C. ret	Besev_075	0.263	0.01936		C. ret	Egil-_065	0.5073	0.03263		C. ret	Konak_049	0.001025	0.0004328		C. ret	Sirna_060	28.44	1.713		C. ret	Erenk_001	48.4	0.668		C. ret	Sirna_060	1.151	0.02156		C. ret	Savur_063	0.7727	0.07531
C. ret	Yanıl_013	5.675	0.6088		C. ret	Ekind_045	4.25	0.25		C. ret	Kayma_044	0.2502	0.0357		C. ret	Golko_001	0.2737	0.03999		C. ret	Pınar_056	0.5105	0.03383		C. ret	Bari3_100	0.001067	0.0010667		C. ret	Yolag_066	29.24	0.496		C. ret	Pınar_056	48.58	1.977		C. ret	Savur_063	1.152	0.02826		C. ret	Tasdi_025	0.7767	0.02796
C. ret	Bari1_062	5.725	0.792		C. ret	Golge_036	4.25	0.6292		C. ret	Besev_075	0.2544	0.01751		C. ret	Sirna_063	0.279	0.03599		C. ret	Kayma_001	0.5135	0.02326		C. ret	Dogan_040	0.001375	0.0006933		C. ret	Ekind_060	29.75	1.622		C. ret	Sarik_073	48.73	0.444		C. ret	Kalka_064	1.162	0.0307		C. ret	Sirna_060	0.777	0.11295
C. ret	Kalka_074	5.775	0.3301		C. ret	Egil-_065	4.5	0.6455		C. ret	Ekind_060	0.2596	0.01892		C. ret	Sirna_036	0.2845	0.04245		C. ret	Kesen_075	0.5138	0.03556		C. ret	Hisar_018	0.001425	0.0005865		C. ret	Tasdi_025	29.99	2.291		C. ret	Bari2_072	49.06	1.115		C. ret	Kesen_072	1.177	0.04979		C. ret	Olgun_026	0.7773	0.03277
C. ret	Sirna_060	5.825	0.2496		C. ret	Egil-_073	4.5	0.2887		C. ret	Konak_046	0.2609	0.03452		C. ret	Egil-_065	0.2873	0.05286		C. ret	Besev_075	0.5145	0.01505		C. ret	Golko_001	0.001825	0.0011849		C. ret	Savur_036	30.51	3.984		C. ret	Sirna_032	49.08	0.861		C. ret	Ekind_060	1.177	0.04941		C. ret	Kesen_072	0.7807	0.06376
C. ret	Pınar_056	5.825	0.7565		C. ret	Kesen_072	4.5	0.5		C. ret	Besev_079	0.2626	0.01889		C. ret	Besev_079	0.3055	0.04405		C. ret	Oyali_084	0.5145	0.00844		C. ret	Besev_079	0.00185	0.0007879		C. ret	Bari1_062	31.19	2.009		C. ret	Kesen_072	49.3	1.722		C. ret	Tasdi_025	1.238	0.09399		C. ret	Dogan_037	0.7839	0.0801
C. ret	CudiB_022C	5.9	0.5292		C. ret	Kesen_075	4.5	0.2887		C. ret	Sirna_060	0.2637	0.01714		C. ret	Golge_031	0.309	0.03422		C. ret	Bari3_072C	0.5166	0.03491		C. ret	Derei_070	0.001867	0.0018667		C. ret	Kayma_044	31.98	3.954		C. ret	Ekind_060	49.3	1.588		C. ret	Savur_036	1.253	0.15018		C. ret	Sirna_063	0.7883	0.03127
C. ret	Hisar_025	6.1	0.3916		C. ret	Sarik_073	4.5	0.2887		C. ret	Yolag_066	0.2661	0.01384		C. ret	Golge_036	0.3103	0.02552		C. ret	CudiB_022C	0.5192	0.00818		C. ret	Yolag_066	0.002075	0.000956		C. ret	Bari2_072	32.2	3.084		C. ret	Golge_036	49.39	1.007		C. ret	Sarik_073	1.255	0.03753		C. ret	Golge_036	0.7894	0.11074
C. ret	Savur_063	6.225	0.4661		C. ret	Kayma_001	4.5	0.2887		C. ret	CudiA_152	0.2772	0.01038		C. ret	Yolag_066	0.3195	0.04742		C. ret	Dogan_037	0.5195	0.03333		C. ret	Tasdi_025	0.00215	0.0013799		C. ret	Konak_046	32.44	3.757		C. ret	Derei_070	49.4	0.943		C. ret	Kalka_067	1.269	0.0504		C. ret	Erenk_002	0.7979	0.04835
C. ret	CudiA_152	6.4	0.3937		C. ret	Golko_001	4.5	0.866		C. ret	Egil-_065	0.2778	0.05274		C. ret	CudiA_152	0.329	0.01465		C. ret	Kesen_072	0.5234	0.01366		C. ret	Sarik_067	0.002225	0.0009232		C. ret	Golko_001	32.51	2.608		C. ret	Kalka_064	49.66	1.613		C. ret	Yanıl_013	1.273	0.07247		C. ret	Bari3_100	0.8106	0.06715
C. ret	Sirna_036	6.425	0.8835		C. ret	Yanıl_013	4.5	0.2887		C. ret	Tasdi_025	0.2791	0.02044		C. ret	Kesen_072	0.3297	0.03669		C. ret	Dogan_040	0.5243	0.04795		C. ret	Kayat_065	0.002275	0.0013937		C. ret	Besev_079	32.81	2.216		C. ret	Sirna_060	50.46	1.395		C. ret	CudiA_128	1.281	0.13829		C. ret	Sarik_073	0.8123	0.0533
C. ret	Olgun_026	6.425	0.3473		C. ret	Konak_046	4.75	0.6292		C. ret	Golko_001	0.283	0.0244		C. ret	Ekind_060	0.3352	0.02816		C. ret	Kalka_074	0.5257	0.01022		C. ret	Kalka_074	0.002367	0.001715		C. ret	Erenk_002	33.22	2.789		C. ret	Savur_036	50.74	1.481		C. ret	Derei_070	1.297	0.06608		C. ret	Oyali_112	0.8216	0.07218
C. ret	Golge_036	6.625	0.8882		C. ret	Yolag_066	4.75	0.4787		C. ret	Bari1_062	0.2837	0.02139		C. ret	Sirna_060	0.336	0.05436		C. ret	Sarik_073	0.5265	0.0295		C. ret	CudiB_022C	0.002567	0.0021789		C. ret	Yanıl_013	34.37	2.588		C. ret	Bari1_092	50.82	2.59		C. ret	Golge_036	1.319	0.07717		C. ret	Derei_072	0.8265	0.06651
C. ret	CudiA_128	6.7	0.2677		C. ret	Sirna_036	4.75	0.25		C. ret	Bari2_072	0.2882	0.03001		C. ret	Yanıl_013	0.3453	0.02746		C. ret	Bari3_100	0.5282	0.02512		C. ret	Egil-_065	0.0028	0.0015674		C. ret	Bari2_062	34.45	1.998		C. ret	Bari3_100	50.94	1.389		C. ret	Konak_046	1.321	0.07546		C. ret	Egil-_073	0.8385	0.04716
C. ret	Yolag_066	6.825	1.1018		C. ret	Dogan_040	4.75	1.1815		C. ret	CudiA_128	0.2882	0.01785		C. ret	Kalka_074	0.347	0.02122		C. ret	Kalka_067	0.5304	0.02746		C. ret	CudiA_128	0.0029	0.0019257		C. ret	CudiA_152	34.64	0.717		C. ret	CudiA_128	50.95	1.068		C. ret	Pınar_056	1.339	0.05616		C. ret	Pınar_056	0.84	0.03408
C. ret	Pınar_044	6.825	0.4151		C. ret	Kalka_067	5	0.4082		C. ret	CudiB_005	0.2931	0.02234		C. ret	Sirna_032	0.349	0.03912		C. ret	Besev_079	0.5331	0.03179		C. ret	Yanıl_013	0.003275	0.0021592		C. ret	Derei_070	34.73	2.588		C. ret	Derei_072	51.03	1.517		C. ret	Yolag_066	1.343	0.10688		C. ret	Yesil_018	0.8425	0.07368
C. ret	Derei_070	6.95	0.9224		C. ret	Sarik_067	5	0.7071		C. ret	Sirna_036	0.2998	0.03427		C. ret	Kesen_075	0.352	0.06121		C. ret	Yolag_066	0.5377	0.03158		C. ret	Bari2_072	0.00355	0.0019772		C. ret	Kesen_072	35.05	2.715		C. ret	Tasdi_025	51.05	1.554		C. ret	Besev_079	1.346	0.09772		C. ret	Bari2_062	0.8573	0.04178
C. ret	Kalka_064	7	0.9028		C. ret	Sirna_063	5	0.7071		C. ret	Kesen_072	0.3012	0.02384		C. ret	Bari2_072	0.3523	0.04062		C. ret	CudiA_152	0.5468	0.01219		C. ret	Kesen_075	0.003675	0.0015692		C. ret	CudiA_128	35.1	2.024		C. ret	Erenk_002	51.17	0.62		C. ret	Oyali_084	1.384	0.03201		C. ret	Derei_070	0.8706	0.07479
C. ret	Hisar_018	7.075	0.278		C. ret	Hisar_025	5	0.7071		C. ret	Erenk_002	0.3048	0.02501		C. ret	Sarik_073	0.3525	0.01605		C. ret	Olgun_026	0.5484	0.00545		C. ret	Konak_046	0.004375	0.0010796		C. ret	Sarik_073	35.3	1.983		C. ret	Ekind_045	51.22	0.523		C. ret	Kayat_065	1.403	0.0897		C. ret	Golge_031	0.9053	0.07742
C. ret	Sirna_032	7.175	0.6019		C. ret	Kalka_074	5.25	0.25		C. ret	Olgun_026	0.3162	0.02538		C. ret	Bari2_062	0.3528	0.0232		C. ret	Erenk_001	0.5501	0.02601		C. ret	CudiB_005	0.0048	0.0017445		C. ret	Kesen_075	35.94	1.83		C. ret	Kesen_075	51.4	1.385		C. ret	CudiB_005	1.418	0.05902		C. ret	Besev_079	0.915	0.08189
C. ret	Oyali_084	7.25	0.7136		C. ret	Savur_063	5.25	0.25		C. ret	Kalka_074	0.3189	0.01757		C. ret	CudiA_128	0.3552	0.02949		C. ret	Bari2_072	0.5502	0.01872		C. ret	Kesen_072	0.004825	0.0019499		C. ret	Besev_075	36.13	1.421		C. ret	Egil-_073	51.48	1.404		C. ret	Besev_075	1.441	0.07637		C. ret	Kayat_065	0.9278	0.06422
C. ret	Egil-_065	7.325	1.2486		C. ret	Ekind_060	5.25	0.75		C. ret	Kesen_075	0.3226	0.01604		C. ret	Derei_072	0.3617	0.02594		C. ret	Sirna_060	0.5517	0.02632		C. ret	Bari2_062	0.005475	0.0024219		C. ret	Sirna_036	37.39	4.746		C. ret	CudiB_022C	51.49	1.547		C. ret	CudiB_022C	1.443	0.08255		C. ret	Besev_075	0.9565	0.15602
C. ret	Ekind_060	7.65	0.7533		C. ret	Kayma_044	5.25	0.4787		C. ret	Sarik_073	0.3241	0.02546		C. ret	Olgun_026	0.3772	0.0275		C. ret	CudiA_128	0.5526	0.01182		C. ret	CudiA_152	0.0056	0.0027758		C. ret	Olgun_026	37.41	2.758		C. ret	Golge_031	51.5	0.979		C. ret	CudiA_152	1.444	0.08017		C. ret	Kalka_067	1.0161	0.08792
C. ret	Kayat_065	8.2	0.2799		C. ret	Sirna_032	5.5	0.5		C. ret	Derei_070	0.3281	0.01914		C. ret	CudiB_022C	0.3897	0.06173		C. ret	Ekind_060	0.5673	0.01757		C. ret	Olgun_026	0.0057	0.0021103		C. ret	Erenk_001	37.61	3.454		C. ret	Pınar_044	51.93	0.917		C. ret	Bari1_062	1.458	0.05691		C. ret	CudiB_022C	1.0375	0.05683
C. ret	Bari1_092	8.6	0.2739		C. ret	Sirna_060	5.75	0.25		C. ret	Erenk_001	0.332	0.03283		C. ret	Konak_046	0.396	0.04605		C. ret	Oyali_112	0.5686	0.02142		C. ret	Sarik_073	0.00585	0.0007932		C. ret	Kalka_074	38.78	3.13		C. ret	Egil-_065	52.01	1.634		C. ret	Kalka_074	1.49	0.14812		C. ret	Kalka_074	1.0595	0.14665
C. ret	Sarik_067	8.775	0.8199		C. ret	Pınar_056	5.75	1.1087		C. ret	CudiB_022C	0.3417	0.04499		C. ret	Bari3_100	0.3985	0.01823		C. ret	Sirna_063	0.576	0.01683		C. ret	Bari3_072C	0.006125	0.001925		C. ret	Bari3_072C	40.64	1.5		C. ret	Sirna_063	52.56	1.114		C. ret	Bari1_092	1.503	0.07585		C. ret	CudiA_152	1.0614	0.06874
C. ret	Bari2_062	9.6	0.2041		C. ret	Besev_075	6	0.8165		C. ret	Bari2_062	0.3466	0.01104		C. ret	Bari3_072C	0.407	0.07338		C. ret	Erenk_002	0.5816	0.02106		C. ret	Ekind_060	0.006625	0.0027834		C. ret	Egil-_073	41.9	4.238		C. ret	Olgun_026	53.56	1.228		C. ret	Bari3_100	1.521	0.07645		C. ret	Sarik_067	1.065	0.04658
C. ret	Bari3_100	9.967	1.0975		C. ret	Bari1_092	6.75	0.4787		C. ret	Sirna_032	0.3505	0.02296		C. ret	Tasdi_025	0.4098	0.02195		C. ret	Yanıl_013	0.5962	0.00813		C. ret	Kalka_067	0.007033	0.0012601		C. ret	Sirna_032	41.91	2.32		C. ret	Kalka_074	54.06	2.406		C. ret	Sarik_067	1.564	0.15893		C. ret	Hisar_025	1.1139	0.11211
C. ret	Bari2_072	10.175	1.0483		C. ret	Oyali_084	7	0.4082		C. ret	Bari3_100	0.3615	0.02789		C. ret	Erenk_002	0.4247	0.03444		C. ret	Tasdi_025	0.5964	0.01882		C. ret	Besev_075	0.00705	0.0019555		C. ret	Bari3_100	42.47	3.377		C. ret	Oyali_112	55.45	2.192		C. ret	Bari2_062	1.588	0.09857		C. ret	Bari1_092	1.1765	0.13544
C. ret	Bari3_072C	10.45	0.4213		C. ret	Yesil_018	7	1.1547		C. ret	Bari3_072C	0.3718	0.01884		C. ret	Erenk_001	0.4255	0.08463		C. ret	Konak_046	0.607	0.01367		C. ret	Bari1_062	0.011975	0.0024387		C. ret	CudiB_005	42.72	3.984		C. ret	Yolag_066	56.09	1.473		C. ret	Yesil_018	1.676	0.17577		C. ret	Oyali_084	1.1931	0.09787
C. ret	Derei_072	10.5	0.7832		C. ret	Kayat_065	7.25	0.4787		C. ret	Derei_072	0.4212	0.04641		C. ret	Egil-_073	0.4313	0.08007		C. ret	Golge_031	0.6098	0.01121		C. ret	Derei_072	0.012	0.003246		C. ret	CudiB_022C	45.61	6.881		C. ret	Savur_063	56.21	2.238		C. ret	Konak_049	1.944	0.23713		C. ret	Konak_049	1.1977	0.06456
C. ret	Sarik_073	11.1	0.7528		C. ret	Konak_049	8.25	1.1087		C. ret	Egil-_073	0.4229	0.03451		C. ret	CudiB_005	0.4527	0.0194		C. ret	CudiB_005	0.6102	0.024		C. ret	Bari1_092	0.012525	0.0024119		C. ret	Derei_072	48.3	4.146		C. ret	Oyali_084	58.52	1.705		C. ret	Hisar_025	1.993	0.12837		C. ret	Hisar_018	1.3281	0.25531
C. ret	Egil-_073	11.125	0.837		C. ret	Bari1_062	8.333	0.8819		C. ret	Oyali_084	0.5001	0.03546		C. ret	Oyali_084	0.507	0.02158		C. ret	Golge_036	0.6107	0.01343		C. ret	Oyali_084	0.025133	0.0029734		C. ret	Oyali_084	52.45	3.59		C. ret	Bari1_062	59.38	2.147		C. ret	Hisar_018	2.057	0.16851		C. ret	Bari1_062	1.4394	0.07386
C. echi	Karab_172	3.7	0.2345		C. echi	S2Drd_061	3.75	0.4787		C. echi	S2Drd_061	0.1211	0.01208		C. echi	Karab_172	0.0953	0.0093		C. echi	Cermi_071	0.3688	0.00651		C. echi	Gunas_062	0	0		C. echi	S2Drd_061	11.55	1.197		C. echi	Karab_172	43.13	1.951		C. echi	Cermi_071	0.848	0.02832		C. echi	Cermi_075	0.5305	0.06817
C. echi	Otlu_015	4.05	0.4787		C. echi	S2Drd_105	4	0.4082		C. echi	Karab_172	0.1388	0.01399		C. echi	Cermi_075	0.103	0.02111		C. echi	Otlu_015	0.3904	0.03043		C. echi	Gunas_100	0	0		C. echi	Cermi_075	12.53	1.176		C. echi	isoha_003	44.35	2.241		C. echi	Cermi_075	0.901	0.03442		C. echi	Deste_080	0.5391	0.04285
C. echi	Deste_064	4.325	0.4802		C. echi	Deste_080	4.25	0.4787		C. echi	Cermi_075	0.146	0.00909		C. echi	S2Drd_061	0.1058	0.01455		C. echi	isoha_003	0.3921	0.01677		C. echi	S2Drd_061	0	0		C. echi	Deste_064	14.33	1.856		C. echi	Karab_063	44.83	0.48		C. echi	Deste_080	0.908	0.07454		C. echi	Gunas_062	0.568	0.02549
C. echi	Ortan_066	4.8	0.0707		C. echi	Cermi_071	4.5	0.2887		C. echi	Deste_064	0.1563	0.01847		C. echi	Deste_080	0.1207	0.01758		C. echi	Cermi_075	0.4028	0.04546		C. echi	Otlu_015	0	0		C. echi	Deste_080	16.17	1.536		C. echi	Ortan_066	44.87	1.433		C. echi	Deste_064	0.911	0.05707		C. echi	S2Drd_061	0.6676	0.09216
C. echi	isoha_003	4.85	0.7411		C. echi	Otlu_015	4.667	0.3333		C. echi	Deste_080	0.1682	0.01477		C. echi	isoha_003	0.122	0.03016		C. echi	Karab_172	0.4143	0.03217		C. echi	Cermi_071	2.5e-05	2.5e-05		C. echi	Karab_172	16.51	1.843		C. echi	isoha_040	46.11	0.872		C. echi	Gunas_062	0.95	0.0154		C. echi	Deste_064	0.7033	0.0711
C. echi	Karab_063	5.375	0.427		C. echi	Cermi_075	4.75	0.25		C. echi	Otlu_004	0.1686	0.02514		C. echi	Deste_064	0.1325	0.01149		C. echi	Deste_080	0.4174	0.02391		C. echi	isoha_003	0.000125	0.000125		C. echi	S2Drd_105	16.66	2.843		C. echi	Otlu_004	46.16	1.164		C. echi	S2Drd_105	0.955	0.11131		C. echi	Otlu_004	0.7335	0.11767
C. echi	Deste_080	5.725	0.4211		C. echi	Karab_063	4.75	0.75		C. echi	Ortan_066	0.1744	0.01698		C. echi	S2Drd_105	0.1332	0.02674		C. echi	S2Drd_105	0.4249	0.03973		C. echi	Ortan_066	0.000375	0.000375		C. echi	Ortan_066	17.6	1.535		C. echi	S2Drd_061	47.05	0.494		C. echi	S2Drd_061	0.986	0.02653		C. echi	isoha_040	0.7465	0.04002
C. echi	S2Drd_061	5.725	0.2462		C. echi	Deste_064	5	0.9129		C. echi	S2Drd_105	0.1784	0.02536		C. echi	Otlu_004	0.1547	0.02976		C. echi	isoha_040	0.4497	0.04117		C. echi	Cermi_075	0.000675	0.0003902		C. echi	Otlu_004	17.89	3.153		C. echi	Otlu_015	47.83	1.896		C. echi	Otlu_004	0.987	0.11329		C. echi	Gunas_100	0.785	0.08433
C. echi	Otlu_004	5.875	0.4939		C. echi	Gunas_062	5.25	0.25		C. echi	isoha_003	0.1824	0.03339		C. echi	Otlu_015	0.1645	0.0451		C. echi	S2Drd_061	0.4625	0.01536		C. echi	S2Drd_105	0.000675	0.0003637		C. echi	isoha_003	19.29	2.608		C. echi	Gunas_062	48.45	1.318		C. echi	Gunas_100	0.991	0.10922		C. echi	Otlu_015	0.8182	0.0693
C. echi	isoha_040	6.475	0.4385		C. echi	Gunas_100	5.25	0.6292		C. echi	isoha_040	0.2009	0.01519		C. echi	Ortan_066	0.1663	0.03995		C. echi	Deste_064	0.4644	0.01129		C. echi	Deste_064	0.001425	0.0005721		C. echi	isoha_040	21.21	1.942		C. echi	Gunas_100	49.75	1.544		C. echi	isoha_040	1.079	0.10084		C. echi	S2Drd_105	0.8624	0.06211
C. echi	Cermi_075	6.5	1.2708		C. echi	isoha_040	5.25	0.4787		C. echi	Gunas_062	0.2147	0.01594		C. echi	isoha_040	0.1695	0.03061		C. echi	Gunas_100	0.4694	0.03336		C. echi	Otlu_004	0.00155	0.0006589		C. echi	Gunas_062	21.67	2.064		C. echi	S2Drd_105	51.16	1.941		C. echi	Otlu_015	1.103	0.03558		C. echi	Karab_172	0.8775	0.04153
C. echi	Gunas_062	8.275	0.4131		C. echi	Otlu_004	5.5	0.6455		C. echi	Karab_063	0.2196	0.01455		C. echi	Gunas_062	0.2013	0.01151		C. echi	Ortan_066	0.4732	0.04042		C. echi	isoha_040	0.00175	0.0005923		C. echi	Otlu_015	22.24	5.066		C. echi	Deste_080	52.97	0.477		C. echi	Karab_172	1.113	0.11526		C. echi	Cermi_071	0.904	0.04627
C. echi	S2Drd_105	8.75	1.1094		C. echi	Karab_172	5.75	1.1087		C. echi	Otlu_015	0.2392	0.04242		C. echi	Karab_063	0.2037	0.02619		C. echi	Otlu_004	0.4758	0.017		C. echi	Karab_172	0.002025	0.0009707		C. echi	Karab_063	24.39	1.032		C. echi	Deste_064	53.65	3.149		C. echi	Karab_063	1.215	0.05969		C. echi	Ortan_066	0.9078	0.14512
C. echi	Cermi_071	9.2	0.7314		C. echi	isoha_003	6	0.7071		C. echi	Gunas_100	0.2775	0.03149		C. echi	Cermi_071	0.2175	0.02567		C. echi	Karab_063	0.4805	0.02815		C. echi	Deste_080	0.002075	0.0002496		C. echi	Gunas_100	25.66	1.933		C. echi	Cermi_075	53.89	1.284		C. echi	isoha_003	1.428	0.13342		C. echi	Karab_063	0.9214	0.07514
C. echi	Gunas_100	9.225	0.8199		C. echi	Ortan_066	6.75	1.0308		C. echi	Cermi_071	0.3745	0.04871		C. echi	Gunas_100	0.2235	0.04131		C. echi	Gunas_062	0.4846	0.02606		C. echi	Karab_063	0.0032	0.0009652		C. echi	Cermi_071	32.29	3.569		C. echi	Cermi_071	62.75	1.825		C. echi	Ortan_066	1.489	0.16439		C. echi	isoha_003	0.9971	0.09279
C. arie	ICC456	12.5	0.3162		C. arie	ICC4418	1	0		C. arie	ICC2884	0.2592	0.02352		C. arie	ICC2884	0.175	0.02167		C. arie	PBA Drummond	0.3552	0.04277		C. arie	ICC456	0.00025	0.00025		C. arie	ICC2884	34.85	2.638		C. arie	ICC14799	35.25	0.847		C. arie	PBA Captain	1.103	0.07089		C. arie	PBA Captain	0.8439	0.1093
C. arie	ICC14799	16.575	0.4939		C. arie	PBA Drummond	2	0.4082		C. arie	ICC456	0.3207	0.02846		C. arie	ICC456	0.2228	0.01389		C. arie	ICC2884	0.401	0.02246		C. arie	ICC2884	0.000525	0.0003351		C. arie	ICC456	47.29	2.792		C. arie	ICC4814	36.36	1.733		C. arie	ICC14799	1.163	0.02307		C. arie	ICC2884	0.9809	0.07906
C. arie	PBA Drummond	18.433	0.2963		C. arie	PBA Captain	2	0.4082		C. arie	ICC4418	0.3552	0.02642		C. arie	ICC4418	0.2432	0.01931		C. arie	ICC4418	0.4098	0.02574		C. arie	ICC14799	0.000725	0.000423		C. arie	ICC4418	48.53	1.976		C. arie	ICC2884	37.27	0.817		C. arie	PBA Drummond	1.21	0.13662		C. arie	ICC4418	0.9864	0.03993
C. arie	ICC2884	19.15	0.7006		C. arie	ICC2884	2	0.4082		C. arie	ICC4814	0.3603	0.04125		C. arie	ICC4814	0.2693	0.04256		C. arie	ICC456	0.4128	0.03025		C. arie	ICC4814	0.0024	0.0009626		C. arie	ICC4814	52.74	4.686		C. arie	ICC4418	38.98	0.247		C. arie	ICC4418	1.223	0.10491		C. arie	ICC4814	0.9881	0.10213
C. arie	PBA Captain	21.533	1.6697		C. arie	ICC4814	2.25	0.25		C. arie	ICC14799	0.3698	0.01985		C. arie	ICC14799	0.2855	0.01172		C. arie	PBA Captain	0.4209	0.03316		C. arie	ICC4418	0.002775	0.000825		C. arie	PBA Drummond	58.51	6.526		C. arie	ICC456	41.59	1.371		C. arie	ICC456	1.223	0.04493		C. arie	ICC456	0.9903	0.05388
C. arie	ICC4814	21.725	1.4806		C. arie	ICC14799	2.25	0.25		C. arie	PBA Drummond	0.4659	0.03646		C. arie	PBA Drummond	0.294	0.05169		C. arie	ICC4814	0.4253	0.02202		C. arie	PBA Drummond	0.003033	0.0007219		C. arie	ICC14799	63.7	2.738		C. arie	PBA Captain	41.66	1.229		C. arie	ICC2884	1.235	0.0607		C. arie	ICC14799	0.9955	0.05672
C. arie	ICC4418	25.725	0.4644		C. arie	ICC456	2.5	0.5		C. arie	PBA Captain	0.5304	0.05232		C. arie	PBA Captain	0.3755	0.03328		C. arie	ICC14799	0.4368	0.0074		C. arie	PBA Captain	0.006075	0.0016044		C. arie	PBA Captain	66.71	4.017		C. arie	PBA Drummond	41.81	0.75		C. arie	ICC4814	1.238	0.07344		C. arie	PBA Drummond	1.1026	0.15789
[truncated: 52 more columns]
